# Supplementary material for: Aspergillus brasiliensis E_15.1: A Novel Thermophilic Endophyte from a Volcanic Crater Unveiled through Comprehensive Genome-Wide, Phenotypic Analysis, and Plant Growth-Promoting Trails
Source: J Fungi (Basel). 2024 Jul 25;10(8):517. doi: 10.3390/jof10080517 (PMC11355416; doi:10.3390/jof10080517)
Supplement: Supplementary file 1 [file jof-10-00517-s001.zip]

Archive with 1 entries (1 files):
- jof-3073222-supplementary.pdf
